# Supplementary material for: Functional analysis reveals G/U pairs critical for replication and trafficking of an infectious non-coding viroid RNA
Source: Nucleic Acids Res. 2020 Feb 21;48(6):3134–55. doi: 10.1093/nar/gkaa100 (PMC7102988; doi:10.1093/nar/gkaa100)
Supplement: gkaa100_Supplemental_Files [file gkaa100_supplemental_files.zip]

Archive with 2 entries (2 files):
- GU-supplemental Figures.pdf
- GU-supplemental tables.pdf
